# Supplementary material for: Multifunctional human monoclonal antibody combination mediates protection against Rift Valley fever virus at low doses
Source: Nat Commun. 2023 Sep 13;14:5650. doi: 10.1038/s41467-023-41171-3 (PMC10499838; doi:10.1038/s41467-023-41171-3)
Supplement: Supplementary file 3 — Source data [file 41467_2023_41171_MOESM3_ESM.xlsx]

## Sheet: Figure 1
Figure 1A
	CCHF-245												RVFV-296												RVFV-401												RVFV-405												RVFV-426
	108.597	99.5475	94.1176	97.7376	104.977	118.009							90.4977	45.2489	86.8778	86.8778	72.3982	72.3982							108.597	90.4977	99.5475	90.4977	99.5475	79.638							72.3982	54.2986	39.819	48.8688	39.819	36.1991							94.1176
Figure 1B
	RVFV-268 IgG1												RVFV-429 IgG1												RVFV-429 Fab												CCHF-245 IgG1
	153.6	149.448	147.213	155.472	160.423	157.141							66.0312	57.2702	51.1253	78.1266	70.6344	60.066							43.8576	40.6228	36.4577	51.5423	49.1676	42.6303							112.995	118.823	121.039	113.525	118.012	120.695
Figure 1C
	268 IgG1						268 Fab						140 IgG1						140 Fab
10	0	1.45719	6.2439	6.2439	6.34921	0.793651							0	0.728597	0	0.780488	0.793651	0
3.33333	2.91439	0.728597	0.780488	0	0.793651	0							1.45719	0	0	0	3.1746	0
1.11111	1.45719	0	0	1.56098	0	0							8.01457	2.18579	0	0	0	0
0.37037	0	5.10018	7.80488	0	3.1746	0							0	0	1.56098	0	0.793651	1.5873
0.123457	5.82878	0.728597	7.80488	0	1.5873	0							2.18579	0.728597	0.780488	0	1.5873	0
0.0411523	0	4.37158	0	9.36585	3.1746	4.7619							0.728597	10.2004	0	1.56098	1.5873	8.73016
0.0137174	2.18579	2.91439	2.34146	1.56098	3.1746	3.1746							1.45719	1.45719	0	4.68293	3.1746	0
0.00457247	5.10018	5.10018	10.9268	2.34146	6.34921	2.38095							0.728597	0.728597	2.34146	0	10.3175	4.7619
0.00152416	16.7577	9.47177	2.34146	6.2439	7.93651	3.1746							41.5301	22.5865	21.0732	26.5366	28.5714	36.5079
0.00050805	14.5719	8.01457	8.58537	6.2439	15.873	21.4286							62.6594	70.674	53.0732	61.6585	77.7778	94.4444
0.00016935	49.5446	43.7158	22.6341	22.6341	61.1111	48.4127							83.0601	78.6885	81.1707	80.3902	80.1587	97.619
6.67							5.82878	4.37158	7.80488	7.02439	3.1746	1.5873							0	5.10018	0	0.780488	0.793651	0
2.22333							5.82878	7.28597	0.780488	4.68293	5.55556	2.38095							8.74317	9.47177	0.780488	0	0.793651	0
0.741111							5.82878	5.10018	7.80488	0.780488	4.7619	11.1111							5.82878	1.45719	0	0	1.5873	2.38095
0.247037							4.37158	5.82878	8.58537	7.80488	2.38095	11.1111							0	2.18579	0	0	2.38095	0
0.0823457							6.55738	16.0291	10.1463	1.56098	7.14286	4.7619							0.728597	1.45719	5.46341	0	1.5873	1.5873
0.0274486							13.1148	14.5719	6.2439	12.4878	7.93651	17.4603							1.45719	2.91439	7.02439	4.68293	9.52381	4.7619
0.00914952							26.2295	28.4153	14.8293	16.3902	15.873	30.1587							20.4007	27.6867	14.8293	10.1463	30.1587	20.6349
0.00304984							34.2441	45.173	46.8293	38.2439	46.8254	52.381							58.2878	57.5592	60.0976	68.6829	68.254	66.6667
0.00101661							62.6594	53.9162	71.8049	67.122	61.9048	57.9365							79.4171	88.8889	70.2439	92.878	78.5714	80.1587
0.00033887							73.5883	77.9599	81.1707	88.1951	84.127	89.6825							85.9745	90.3461	90.5366	94.439	87.3016	102.381
0.00011296							75.0455	72.8597	90.5366	94.439	78.5714	86.5079							94.7177	96.9035	85.0732	96	90.4762	113.492
Figure 1D
	RVFV-268 IgG1						RVFV-268 F(ab')2						RVFV-268 Fab						CCHF-245 IgG1
10	1.11266	2.22531	0	0.977995	1.07095	2.1419													124.618	103.477	128.117	106.601	119.946	113.521
3.33333	0	1.11266	0	0	2.1419	0													110.153	110.153	99.7555	113.447	100.669	104.953
1.11111	0	1.11266	3.91198	0	0	2.1419													115.716	103.477	104.645	99.7555	96.3855	86.747
0.37037	0	2.22531	1.95599	0	1.07095	2.1419													109.04	121.28	106.601	105.623	109.237	102.811
0.123457	4.45063	2.22531	0	0.977995	0	1.07095													110.153	117.942	88.9976	104.645	99.5984	93.1727
0.0411523	2.22531	0	0	2.93399	1.07095	2.1419													114.604	120.167	118.337	109.535	97.4565	97.4565
0.0137174	2.22531	0	0.977995	0.977995	0	4.2838													80.1113	126.843	104.645	94.8655	95.3146	97.4565
0.00457247	3.33797	1.11266	0	0	0	1.07095													112.378	113.491	89.9756	107.579	108.166	95.3146
0.00152416	4.45063	6.67594	1.95599	1.95599	1.07095	4.2838													110.153	103.477	99.7555	96.8215	76.0375	115.663
0.00050805	6.67594	11.1266	9.77995	17.6039	20.3481	14.9933													113.491	107.928	93.8875	109.535	89.9598	114.592
0.00016935	42.2809	51.1822	41.0758	48.8998	66.3989	57.8313													121.28	100.139	114.425	103.667	95.3146	106.024
6.67							1.11266	1.11266	2.93399	0	0	0	2.22531	1.11266	0	0	2.1419	0
2.22333							1.11266	1.11266	2.93399	1.95599	1.07095	0	6.67594	0	3.91198	0	2.1419	0
0.741111							0	0	0.977995	0	6.4257	0	1.11266	1.11266	0	3.91198	1.07095	0
0.247037							1.11266	1.11266	0.977995	5.86797	1.07095	2.1419	0	3.33797	0	0.977995	0	2.1419
0.0823457							1.11266	0	0	1.95599	3.21285	1.07095	3.33797	6.67594	8.80196	2.93399	6.4257	6.4257
0.0274486							1.11266	0	1.95599	1.95599	4.2838	3.21285	3.33797	12.2392	5.86797	0.977995	10.7095	8.5676
0.00914952							0	3.33797	2.93399	1.95599	2.1419	4.2838	15.5772	15.5772	13.6919	12.7139	19.2771	20.3481
0.00304984							1.11266	2.22531	0.977995	0	0	9.63855	32.267	36.7177	30.3178	31.2958	50.3347	50.3347
0.00101661							3.33797	7.7886	3.91198	2.93399	1.07095	4.2838	64.5341	76.7733	82.1516	61.6137	67.4699	61.0442
0.00033887							11.1266	17.8025	29.3399	26.4059	21.419	17.1352	86.7872	99.0264	80.1956	87.0416	71.7537	74.9665
0.00011296							52.2949	65.6467	60.6357	71.3936	57.8313	51.4056	111.266	95.6885	100.733	89.9756	102.811	83.5341
[truncated: 35 more columns]

## Sheet: Figure 3
SHSY5Y
	RVFV-268								RVFV-140								CCHF-245
1	0	2.67857	47.1545	22.7642	0	2.41449	0	12.8834	0	1.33929	0	0	0	3.62173	1.84049	1.84049	123.214	133.929	123.577	128.455	131.59	134.004	97.546	106.748
0.333333	0	0	0	3.25203	8.4507	0	3.68098	7.36196	18.75	8.03571	0	0	0	1.20724	1.84049	0	117.857	124.554	133.333	130.081	136.419	125.553	92.0245	134.356
0.111111	0	0	1.62602	0	0	1.20724	5.52147	11.0429	0	12.0536	0	0	1.20724	0	5.52147	7.36196	64.2857	123.214	147.967	126.829	132.797	95.3722	121.472	121.472
0.037037	2.67857	1.33929	6.50407	1.62602	2.41449	2.41449	7.36196	12.8834	1.33929	18.75	1.62602	27.6423	0	7.24346	1.84049	23.9264	96.4286	88.3929	131.707	120.325	123.139	92.9577	117.791	136.196
0.0123457	1.33929	1.33929	3.25203	4.87805	4.82897	0	3.68098	1.84049	12.0536	4.01786	4.87805	1.62602	9.65795	4.82897	1.84049	16.5644	95.0893	129.911	104.065	133.333	105.03	74.8491	95.7055	141.718
0.00411523	0	24.1071	1.62602	3.25203	0	1.20724	5.52147	11.0429	56.25	30.8036	30.8943	37.3984	20.5231	22.9376	55.2147	25.7669	104.464	143.304	97.561	82.9268	109.859	71.2274	106.748	117.791
0.00137174	4.01786	5.35714	9.7561	13.0081	24.1449	2.41449	12.8834	29.4479	76.3393	58.9286	43.9024	22.7642	28.9738	47.0825	58.8957	69.9387	117.857	139.286	76.4228	76.4228	98.994	83.2998	112.27	136.196
0.00045725	5.35714	8.03571	14.6341	16.2602	41.0463	15.6942	22.0859	5.52147	70.9821	70.9821	102.439	95.935	85.7143	85.7143	106.748	84.6626	115.179	108.482	91.0569	99.187	88.1288	91.7505	73.6196	117.791
0.00015242	48.2143	72.3214	50.4065	52.0325	25.3521	27.7666	58.8957	95.7055	62.9464	76.3393	53.6585	66.6667	92.9577	60.3622	90.184	97.546	77.6786	111.161	104.065	43.9024	74.8491	61.5694	128.834	121.472
HEPG2
	RVFV-268									RVFV-140									CCHF-245
4	14.7346	1.73348	6.06717	4.9332	7.39979	13.1552	13.9535	4.65116	6.97674	2.60022	1.73348	1.73348	0	0	5.7554	0	3.10078	2.32558	110.076	114.41	111.819	99.4861	113.178	119.38
1.33333	7.80065	7.80065	6.06717	10.6886	13.9774	5.7554	4.65116	5.42636	4.65116	3.46696	10.4009	5.20043	0	1.6444	4.9332	0	0	0.775194	115.276	110.943	117.575	105.242	106.202	88.3721
0.444444	6.06717	1.73348	7.80065	6.5776	7.39979	5.7554	4.65116	6.97674	4.65116	6.06717	6.06717	2.60022	0	0.822199	6.5776	0.775194	0.775194	2.32558	112.676	109.209	106.886	106.886	88.3721	106.977
0.148148	7.80065	12.1343	6.93391	9.86639	10.6886	4.9332	3.10078	7.75194	1.55039	1.73348	5.20043	2.60022	2.4666	1.6444	0	0.775194	2.32558	2.32558	100.542	112.676	107.708	124.152	96.124	97.6744
0.0493827	10.4009	9.53413	7.80065	9.86639	0.822199	10.6886	10.0775	5.42636	8.52713	6.06717	2.60022	6.06717	1.6444	3.2888	0	0.775194	3.10078	0.775194	110.076	105.742	98.6639	101.953	93.0233	82.1705
0.0164609	19.0683	10.4009	5.20043	9.86639	7.39979	5.7554	14.7287	9.30233	6.97674	16.468	7.80065	11.2676	7.39979	10.6886	8.22199	10.8527	6.97674	9.30233	96.208	121.343	106.886	118.397	106.977	93.7984
0.00548697	13.8678	11.2676	12.1343	18.0884	14.7996	8.22199	9.30233	6.20155	10.8527	29.4691	36.403	34.6696	42.7544	32.888	32.0658	31.0078	32.5581	35.6589	110.943	116.143	100.308	113.464	99.2248	98.4496
0.00182899	14.7346	12.1343	12.1343	21.3772	13.1552	17.2662	10.8527	14.7287	10.8527	71.9393	83.2069	53.7378	68.2425	66.5982	66.5982	67.4419	62.7907	38.7597	104.875	115.276	92.9085	103.597	98.4496	88.3721
0.00060966	22.5352	26.8689	33.8028	35.3546	27.1326	32.888	25.5814	20.155	30.2326	104.875	104.009	78.8732	106.064	81.3977	82.2199	86.8217	68.9922	82.9457	98.8082	113.543	106.886	106.886	95.3488	108.527
0.00020322	52.0043	68.4724	72.8061	50.9764	60.8428	62.4872	36.4341	53.4884	62.7907	103.142	94.4745	93.6078	111.819	92.9085	95.3751	83.7209	87.5969	98.4496	101.408	110.076	100.308	111.819	102.326	93.0233
6.774e-05	80.6067	80.6067	93.6078	92.9085	88.7975	93.7307	71.3178	80.6202	74.4186	106.609	97.0748	89.2741	114.286	98.6639	111.819	82.9457	97.6744	93.0233	112.676	97.9415	100.308	101.131	97.6744	97.6744
HEK-293
	RVFV-268									RVFV-140									CCHF-245
4	8.55615	12.8342	19.2513	14.7757	4.22164	2.11082	1.59681	3.19361	0	0	2.13904	2.13904	0	4.22164	21.1082	0	1.59681	4.79042	126.203	106.952	105.541	141.425	92.6148	95.8084
1.33333	12.8342	19.2513	6.41711	12.6649	23.219	4.22164	1.59681	1.59681	11.1776	2.13904	12.8342	17.1123	2.11082	8.44327	4.22164	0	3.19361	1.59681	89.8396	124.064	75.9894	82.3219	86.2275	84.6307
0.444444	0	23.5294	6.41711	29.5515	25.3298	18.9974	17.5649	0	11.1776	2.13904	4.27807	6.41711	21.1082	2.11082	6.33245	0	11.1776	0	87.7005	102.674	118.206	80.2111	83.0339	70.2595
0.148148	8.55615	6.41711	25.6684	6.33245	12.6649	0	41.517	12.7745	6.38723	12.8342	4.27807	6.41711	0	0	4.22164	0	41.517	9.58084	109.091	79.1444	111.873	126.649	79.8403	86.2275
0.0493827	23.5294	8.55615	4.27807	18.9974	6.33245	18.9974	17.5649	11.1776	12.7745	4.27807	2.13904	14.9733	8.44327	4.22164	0	4.79042	6.38723	0	111.23	124.064	97.0976	80.2111	92.6148	68.6627
0.0164609	12.8342	14.9733	17.1123	12.6649	40.1055	16.8865	12.7745	11.1776	15.9681	8.55615	25.6684	8.55615	33.7731	8.44327	12.6649	6.38723	0	12.7745	130.481	100.535	92.876	84.4327	54.2914	59.0818
0.00548697	17.1123	27.8075	6.41711	8.44327	18.9974	8.44327	15.9681	12.7745	11.1776	14.9733	6.41711	21.3904	29.5515	33.7731	21.1082	0	17.5649	11.1776	106.952	113.369	42.2164	86.5435	57.485	44.7106
0.00182899	29.9465	21.3904	14.9733	29.5515	23.219	18.9974	22.3553	11.1776	20.7585	21.3904	21.3904	25.6684	21.1082	18.9974	37.9947	15.9681	22.3553	15.9681	124.064	109.091	69.657	103.43	47.9042	86.2275
0.00060966	25.6684	17.1123	14.9733	21.1082	21.1082	21.1082	20.7585	17.5649	20.7585	38.5027	42.7807	44.9198	25.3298	14.7757	48.5488	19.1617	25.5489	57.485	111.23	130.481	88.6544	103.43	62.2754	57.485
0.00020322	36.3636	14.9733	19.2513	75.9894	21.1082	14.7757	22.3553	25.5489	27.1457	51.3369	68.4492	85.5615	35.8839	42.2164	162.533	44.7106	54.2914	59.0818	121.925	128.342	59.1029	71.7678	75.0499	57.485
6.774e-05	51.3369	62.0321	29.9465	46.438	27.4406	35.8839	28.7425	54.2914	30.3393	87.7005	68.4492	98.3957	69.657	78.1003	118.206	57.485	75.0499	91.018	87.7005	115.508	63.3245	46.438	54.2914	67.0659

## Sheet: Figure 4
Figure 4
		RVFV-268									RVFV-379									RVFV-426									RVFV-296									RVFV-401									RVFV-436
WT		66.8029	74.079	72.4211	75.5954	78.6947	75.9482	79.3509	75.1155	75.8244	65.9879	69.9809	69.3808	67.2708	64.7963	70.4326	72.8303	72.0516	73.436	71.5455	72.4219	71.628	74.0075	72.4386	68.5557	71.3867	78.0095	70.1382	83.4085	82.1674	83.9949	86.6881	84.8456	85.6355	86.8549	89.7941	87.4435	82.2076	82.1214	83.6188	83.9416	83.729	81.8986	86.0868	83.3438	83.0015	73.1099	68.6985	67.8183
T173L		46.643	51.3395	50.7871	52.9103	53.6909	49.8111	51.9081	57.9166	61.8485	38.2814	35.5465	37.4106	48.6885	44.046	48.7938	48.5517	41.7327	35.2152	47.0715	48.4738	46.5509	49.1646	54.7223	53.587	53.1624	56.8387	54.1628	85.8548	83.8198	88.119	82.2732	82.9239	89.2851	89.0206	86.404	88.4681	87.5284	60.0495	80.1468	85.9024	77.8311	78.878	84.3627	77.1977	85.5835	42.141	44.6744	42.6634
E175G		25.0676	30.046	32.0657	34.0211	32.0473	33.1825	34.2643	34.6318	34.7314	20.7707	16.2737	22.7498	22.5908	22.5799	21.2217	26.2365	19.5671	25.4158	31.9802	30.6405	28.0857	31.3737	30.8835	32.1767	37.5517	35.9924	34.7451	72.7362	73.8342	72.8809	75.9328	73.3422	73.3473	75.1061	77.7207	75.748	58.4519	60.1878	62.9675	63.9479	62.5447	59.7918	74.5383	68.3487	63.2839	0.105393	0.087324	-0.0274
K294E-D230N		0.382266	1.35238	1.58963	0.880305	1.21509	1.52098	0.974724	1.40089	1.95603	26.0565	25.8781	22.2538	23.0512	27.0557	21.546	24.7295	28.2518	27.2814	39.9302	38.9742	39.3417	39.2836	41.3149	41.3778	41.4056	39.6401	39.4662	79.1513	80.3951	82.1881	80.3334	81.7095	81.5281	85.7943	81.5323	84.111	53.6417	64.2265	68.1497	74.8495	68.9219	78.8783	71.3392	69.3414	73.8465	0.150106	0.070466	-0.00659
[truncated: 24 more columns]

## Sheet: Figure 5
Figure 5
Survival												% Weight Change
Days post-infection	RVFV-140, 20 μg	RVFV-140, 2 μg	RVFV-140, 0.2 μg	RVFV-268, 0.2 μg	RVFV-268, 0.02 μg	RVFV-268, 0.002 μg	DENV-2D22, 200 μg	Normal controls				Days post-infection	RVFV-140, 20 μg								RVFV-140, 2 μg								RVFV-140, 0.2 μg								RVFV-268, 0.2 μg								RVFV-268, 0.02 μg
19	0											-3	0	0	0	0	0	0	0	0	0	0	0	0	0	0	0	0	0	0	0	0	0	0	0	0	0	0	0	0	0	0	0	0	0	0	0	0	0
16	0											-2
8	0											-1
8	0											0
24	1	1	1		1			1				1	3	8	7	7	3	3	3	4	5	6	6	4	2	4	3	3	6	7	7	10	5	1	7	6	3	4	4	6	0	-1	8	4	11	10	8	7	3
24	1	1	1		1			1				2	5	10	10	11	5	4	7	7	8	8	10	6	6	7	9	7	6	10	8	11	8	3	9	5	4	8	8	11	5	2	12	8	12	13	10	10	6
24	1	1	1	1	1			1				3	4	-1	11	8	-7	5	4	-7	3	10	11	10	7	4	7	10	8	10	-2	14	-4	-6	10	8	-4	10	3	-1	6	-7	1	8	11	2	11	10	3
24	1	1	1	1	1			1				4	5	9	9	13	-1	7	5	-12	-6	9	11	8	8	4	8	8	10	14		17	-9		15	-4		-2	-6		8		-4	9	15		12	13	-9
5		0										5	8	9	8	10	1	7	4	-11		13	11	12	7	9	10	5	10	11		16			12	-6			-7		9			9	17		13	10	-15
9		0										6	6	9	7	8	-2	5	3	-14		12	11	8	7	6	7	6	12	13		17			4	-14					8			10	16		11	9	-18
24		1										7	7	9	9	10	-11	11	7	-23		13	14	10	9	4	10	11	12	13		17			4	-14					9			10	17		12	6	-20
24		1										8	10	8	13	14		8	9			11	11	8	8	-12	9	12	10	10		19			11						8			10	16		12	-6	-23
4			0									9	8	8	9	10		6	2			13	12	9	9		11	13	11	13		17			16						9			13	17		12	-9
5			0									10	11	12	9	12		6	5			13	13	11	9		12	12	12	15		19			21						12			14	16		10	-11
4			0									11	11	9	11	15		9	7			13	13	12	11		8	10	11	14		16			21						11			14	19		12	-14
8			0									12	13	12	10	13		10	8			13	10	13	9		13	13	13	16		20			20						13			12	22		15	-26
4				0								13	14	11	10	2		8	10			14	17	13	11		11	16	13	17		20			26						13			14	22		15
5				0								14	13	11	12	-7		9	8			15	17	16	13		14	15	15	17		23			26						13			15	23		14
6				0								15	16	11	11	-15		7	7			13	16	15	9		14	13	13	16		22			28						13			16	22		15
4				0								16	17	8	12			10	11			17	19	15	13		15	14	14	14		22			29						16			17	26		18
4				0								17	18	4	15			15	13			16	19	16	13		18	16	19	19		24			30						18			17	25		18
5				0								18	16	-10	12			13	8			14	16	12	8		9	6	16	18		23			31						17			18	25		18
4					0							19
13					0							20
9					0							21	19		13			15	12			16	21	17	13		16	16	18	21		25			31						18			18	27		20
4					0							22
4						0						23
7						0						24	22		14			17	11			16	19	15	8		12	14	19	22		26			30						16			22	31		22
7						0
6						0
7						0
6						0
4						0
8						0
11							0
4							0
4							0
4							0
6							0
6							0
4							0
5							0
[truncated: 23 more columns]

## Sheet: Figure 6
Figure 6A
	RVFV-140						RVFV-268						RVFV-140 + RVFV-268						CCHF-245
10	31.41	0	0.812	0	2.96	0	18.85	3.14	0	8.934	3.95	0.99	6.28	0	0.812		0.99	3.95	108.9	102.62	51.168	47.919	94.7	100.62
3.33333	0	0	0.812	0	0	1.97	0	1.05	3.249	0.812	0.99	0	3.14	12.57	1.624	3.249	1.97	2.96	94.24	91.1	88.528	119.391	73	50.31
1.11111	6.28	0	0.812	1.624	16.77	0	1.05	3.14	1.624	0	1.97	1.97	4.19	6.28	0	0.812	7.89	1.97	97.38	117.28	54.416	113.706	70.04	85.82
0.37037	7.33	1.05	8.122	1.624	0.99	0.99	3.14	3.14	3.249	2.437	9.86	2.96	4.19	4.19	3.249	0	5.92	0.99	101.57	106.81	82.03	114.518	73	74.97
0.123457	1.05	1.05	1.624	3.249	0.99	1.97	6.28	9.42	22.741	0.812	5.92	2.96	6.28	2.09	1.624	0.812	2.96	2.96	94.24	110.99	70.66	120.203	88.78	50.31
0.0411523	3.14	2.09	5.685	0.812	0	3.95	11.52	9.42	9.746	2.437	4.93	2.96	0	8.38	1.624	4.873	6.91	1.97	100.52	98.43	116.142	131.574	80.89	71.02
0.0137174	1.05	1.05	2.437	9.746	2.96	0.99	14.66	7.33	9.746	0.812	8.88	3.95	6.28	7.33	14.619	4.873	2.96	1.97	95.29	110.99	118.579	90.152	77.93	58.2
0.00457247	2.09	7.33	6.497	8.122	13.81	11.84	9.42	7.33	6.497	8.122	69.05	8.88	3.14	8.38	0.812	45.482	1.97	1.97	85.86	102.62	115.33	99.898	92.73	94.7
0.00152416	24.08	32.46	29.239	29.239	36.5	53.27	11.52	12.57	2.437	1.624	22.69	10.85	13.61	16.75	40.609	8.934	20.72	21.7	92.15	81.68	96.65	118.579	86.81	81.87
0.00050805	70.16	58.64	75.533	75.533	66.09	76.94	17.8	24.08	17.056	33.299	29.59	38.47	56.54	60.73	29.239	47.107	75.96	70.04	93.19	95.29	103.959	106.396	96.67	59.19
0.00016935	87.96	83.77	61.726	86.091	86.81	86.81	59.69	73.3	103.147	104.772	77.93	90.75	71.2	72.25	116.954	108.832	79.9	86.81	94.24	96.34	118.579	103.147	90.75	53.27
Figure 6C
Survival															% weight change
Days post-infection	20 μg RVFV-140 + 2 μg RVFV-268	2 μg RVFV-140 + 0.2 μg RVFV-268	0.2 μg RVFV-140 + 0.02 μg RVFV-268	0.02 μg RVFV-140 + 0.002 μg RVFV-268	0.002 μg RVFV-140 + 0.0002 μg RVFV-268	1.1 μg RVFV-140 + 1.1 μg RVFV-268	0.11 μg RVFV-140 + 0.11 μg RVFV-268	0.011 μg RVFV-140 + 0.011 μg RVFV-268	0.0011 μg RVFV-140 + 0.0011 μg RVFV-268	PBS Placebo	Sham-infected normal controls				Days post-infection	20 μg RVFV-140 + 2 μg RVFV-268								2 μg RVFV-140 + 0.2 μg RVFV-268								0.2 μg RVFV-140 + 0.02 μg RVFV-268								0.02 μg RVFV-140 + 0.002 μg RVFV-268								0.002 μg RVFV-140 + 0.0002 μg RVFV-268
21	1	1	1	1	1	1	1	1	1	1	1				0	0	0	0	0	0	0	0	0	0	0	0	0	0	0	0	0	0	0	0	0	0	0	0	0	0	0	0	0	0	0	0	0	0	0
21	1	1	1	1	1	1	1	1			1				1	-4	-6	-6	1	-5	-4	-4	-3	-4	-2	-4	-3	-4	-4	-6	-3	1	1	-5	-2	-1	0	-1	-5	-3	-1	-2	0	-4	-8	-7	-2	1	-1
21	1	1	1	1	1	1	1	1			1				2	1	0	-2	2	-4	-2	-1	-1	-1	1	-1	-1	-3	1	-1	-4	4	3	2	-1	1	0	3	-3	-2	0	-1	0	-3	-6	-3	1	3	1
21	1	1	1	1		1	1				1				3	2	2	0	1	-3	-1	-1	-7					-6	1	0	-2	8	8	4	-11	2	-3	1	-4	-3	0	-8	0	-5	-7	-5	-5	2	-5
21	1		1	1		1	1								4	2	2	0	1	-3	-1	0	-3					-5	-3	-3	-2	10	11	7		2	-1	2	-3	-1	0		0	-3	-5	-7		2
21	1		1				1								5	1	2	1	3	-4	-1	-1	-2					-4	-2	-3	-1	11	11	8		2	-3	1	-2	-2	-1		0	-7	-6	-6		1
21	1		1												6	4	7	1	3	-1	2	1	0					-3	2	-2	-1	11	12	8		3	-1	1	-2	0	1		1	-4	-5	-3		-8
11	0														7	7	9	4	4	-1	2	1	-7					-4	2	-1	0	16	12	11		6	1	4	0	2	4		5	-2	-4	-3
4			0	0											8	4	9	4	3	0	0	1	-17					-4	1	-2	1	14	14	12		4	-1	3	-1	1	1		4	-2	-6	-7
4				0											9	7	9	5	8	0	3	0	-24					-4	2	0	1	14	13	13		4	2	3	0	3	3		2	-1	-3	-15
10				0											10	6	9	5	6	1	3	2	-31					-2	2	2	3	15	14	14		5	2	4	2	5	4		4	-1	-7
7					0										11	6	9	4	5	1	3	2										16	16	15		3	2	3	1	2	2		1	2	-4
4					0										12	8	9	7	7	2	4	1						-1	4	1	4	15	16	15		4	3	3	-1	4	4		5	1	-2
11					0										13	8	13	8	7	2	4	4						-2	3	1	3	16	18	17		4	2	3	1	5	5		8	-1	1
12					0										14	9	13	7	9	1	5	4						-2	3	2	6	17	18	16		6	3	4	5	6	6		9	1	-1
9					0										15	11	16	12	13	4	6	8						1	6	8	6	20	21	22		9	6	6	5	10	8		11	3	0
7						0									16	11	14	10	11	3	7	5						2	4	3	6	18	22	19		5	4	6	4	8	6		9	4	0
14						0									17
7						0									18	11	12	12	12	6	9	9						1	7	6	7	19	24	23		10	6	8	7	9	9		13	6	1
5							0
6							0								20
4								0							21	13	8	12	13	6	9	6						2	9	6	4	20	24	24		7	6	5	4	10	8		15	7	0
13								0
7								0
5								0
4								0
12									0
4									0
7									0
8									0
5									0
6									0
6									0
7										0
6										0
4										0
4										0
5										0
4										0
12										0
[truncated: 50 more columns]
